# Supplementary material for: The Role of Electrocardiographic Markers for Predicting Atrial Fibrillation in Patients with Acute Ischemic Stroke: Data from the BIOSIGNAL Cohort Study
Source: J Clin Med. 2023 Oct 29;12(21):6830. doi: 10.3390/jcm12216830 (PMC10649302; doi:10.3390/jcm12216830)
Supplement: Supplementary file 1 [file jcm-12-06830-s001.zip]

Archive with 1 entries (1 files):
- jcm-2639139-supplementary.pdf
